# Supplementary material for: Tracking outbreak populations of the pepper weevil Anthonomus eugenii (Coleoptera; Curculionidae) using complete mitochondrial genomes
Source: PLoS One. 2019 Aug 14;14(8):e0221182. doi: 10.1371/journal.pone.0221182 (PMC6693850; doi:10.1371/journal.pone.0221182)
Supplement: S1 Table — Metadata per specimen include but are not limited to, species identity, collection source, country of origin, collection date, NextSeq yield, read coverage to reference mitogenomes and NCBI accessions for each of the protein coding genes assembled. (XLSX) [file pone.0221182.s007.xlsx]

## Sheet: S1 Specimens used
	Table S1. Specimens included in this study, associated metadata and NCBI accessions.											NCBI Accessions (N.A. = not applicable when not included in the analysis)
	Specimen ID	NVWA voucher	Species	Life stage	Origin (country)	Origin (locality)	Date collected	Specimen source	Sequencing index	NextSeq yield (Mb)	Mean coverage reference mitogenome	atp6	atp8	cox1	cox2	cox3	cob	nad1	nad2	nad3	nad4	nad4L	nad5	nad6
	AG_mtDNA_001		Anthonomus eugenii	adult	Mexico	Aguascalientes	2013-06-12	collection SAGARPA, Mexico	sNEB01	2699	285.305	MK652895	MK652896	MK652898	MK652899	MK652900	MK652897	MK652901	MK652902	MK652903	MK652904	MK652905	MK652906	MK652907
	AG_mtDNA_002		Anthonomus eugenii	adult	Mexico	Chihuahua, Delicias	2013-05-30	collection SAGARPA, Mexico	sNEB09	4014	1593.44	MK652986	MK652987	MK652989	MK652990	MK652991	MK652988	MK652992	MK652993	MK652994	MK652995	MK652996	MK652997	MK652998
	AG_mtDNA_003		Anthonomus eugenii	adult	Mexico	Chihuahua, Jimenez	2013-05-09	collection SAGARPA, Mexico	sNEB17	2272	158.077	MK653090	MK653091	MK653093	MK653094	MK653095	MK653092	MK653096	MK653097	MK653098	MK653099	MK653100	MK653101	MK653102
	AG_mtDNA_004		Anthonomus eugenii	adult	Mexico	Chihuahua, Jimenez	2013-05-09	collection SAGARPA, Mexico	sNEB25	2264	54.7943	MK653194	MK653195	MK653197	MK653198	MK653199	MK653196	MK653200	MK653201	MK653202	MK653203	MK653204	MK653205	MK653206
	AG_mtDNA_005		Anthonomus eugenii	adult	Mexico	Chihuahua, Servillo	2013-06-06	collection SAGARPA, Mexico	sNEB33	2148	423.713	MK653298	MK653299	MK653301	MK653302	MK653303	MK653300	MK653304	MK653305	MK653306	MK653307	MK653308	MK653309	MK653310
	AG_mtDNA_006		Anthonomus eugenii	adult	Mexico	Chihuahua, Soreilla	2013-07-07	collection SAGARPA, Mexico	sNEB41	294	Not applicable	N.A.	N.A.	N.A.	N.A.	N.A.	N.A.	N.A.	N.A.	N.A.	N.A.	N.A.	N.A.	N.A.
	AG_mtDNA_007		Anthonomus eugenii	adult	Mexico	Chihuahua, Soreilla	2013-07-07	collection SAGARPA, Mexico	sNEB49	2358	Not applicable	N.A.	N.A.	N.A.	N.A.	N.A.	N.A.	N.A.	N.A.	N.A.	N.A.	N.A.	N.A.	N.A.
	AG_mtDNA_008		Anthonomus eugenii	adult	Mexico	Chihuahua, Soreilla	2013-07-07	collection SAGARPA, Mexico	sNEB57	563	Not applicable	N.A.	N.A.	N.A.	N.A.	N.A.	N.A.	N.A.	N.A.	N.A.	N.A.	N.A.	N.A.	N.A.
	AG_mtDNA_009		Anthonomus eugenii	adult	Mexico	Tamaulipas	2013-06-12	collection SAGARPA, Mexico	sNEB65	3662	Not applicable	N.A.	N.A.	N.A.	N.A.	N.A.	N.A.	N.A.	N.A.	N.A.	N.A.	N.A.	N.A.	N.A.
	AG_mtDNA_010		Anthonomus eugenii	adult	Mexico	Tamaulipas	2013-06-12	collection SAGARPA, Mexico	sNEB73	2777	Not applicable	N.A.	N.A.	N.A.	N.A.	N.A.	N.A.	N.A.	N.A.	N.A.	N.A.	N.A.	N.A.	N.A.
	AG_mtDNA_011		Anthonomus eugenii	adult	Mexico	Tamaulipas	2013-06-12	collection SAGARPA, Mexico	sNEB81	3193	1388.8	MK653818	MK653819	MK653821	MK653822	MK653823	MK653820	MK653824	MK653825	MK653826	MK653827	MK653828	MK653829	MK653830
	AG_mtDNA_012		Anthonomus eugenii	adult	Mexico	Tamaulipas	2013-06-12	collection SAGARPA, Mexico	sNEB89	2689	Not applicable	N.A.	N.A.	N.A.	N.A.	N.A.	N.A.	N.A.	N.A.	N.A.	N.A.	N.A.	N.A.	N.A.
	AG_mtDNA_013		Anthonomus eugenii	adult	Mexico	Tamaulipas	2013-06-12	collection SAGARPA, Mexico	sNEB02	226	Not applicable	N.A.	N.A.	N.A.	N.A.	N.A.	N.A.	N.A.	N.A.	N.A.	N.A.	N.A.	N.A.	N.A.
	AG_mtDNA_014		Anthonomus eugenii	adult	Mexico	Jalisco	2014-05-20	collection SAGARPA, Mexico	sNEB10	2966	499.453	MK652999	MK653000	MK653002	MK653003	MK653004	MK653001	MK653005	MK653006	MK653007	MK653008	MK653009	MK653010	MK653011
	AG_mtDNA_015		Anthonomus eugenii	adult	Mexico	Jalisco	2014-05-20	collection SAGARPA, Mexico	sNEB18	2128	107.571	MK653103	MK653104	MK653106	MK653107	MK653108	MK653105	MK653109	MK653110	MK653111	MK653112	MK653113	MK653114	MK653115
	AG_mtDNA_016		Anthonomus eugenii	adult	Mexico	Jalisco	2014-05-20	collection SAGARPA, Mexico	sNEB26	2949	431.697	MK653207	MK653208	MK653210	MK653211	MK653212	MK653209	MK653213	MK653214	MK653215	MK653216	MK653217	MK653218	MK653219
	AG_mtDNA_017		Anthonomus eugenii	adult	Mexico	Jalisco	2014-05-20	collection SAGARPA, Mexico	sNEB34	3117	488.553	MK653311	MK653312	MK653314	MK653315	MK653316	MK653313	MK653317	MK653318	MK653319	MK653320	MK653321	MK653322	MK653323
	AG_mtDNA_018		Anthonomus eugenii	adult	Mexico	Jalisco	2014-05-20	collection SAGARPA, Mexico	sNEB42	2175	52.8007	MK653402	MK653403	MK653405	MK653406	MK653407	MK653404	MK653408	MK653409	MK653410	MK653411	MK653412	MK653413	MK653414
	AG_mtDNA_019		Anthonomus eugenii	adult	Mexico	Jalisco	2014-05-20	collection SAGARPA, Mexico	sNEB50	3467	127.392	MK653480	MK653481	MK653483	MK653484	MK653485	MK653482	MK653486	MK653487	MK653488	MK653489	MK653490	MK653491	MK653492
	AG_mtDNA_020		Anthonomus eugenii	adult	Mexico	Jalisco	2014-05-20	collection SAGARPA, Mexico	sNEB58	2564	602.411	MK653571	MK653572	MK653574	MK653575	MK653576	MK653573	MK653577	MK653578	MK653579	MK653580	MK653581	MK653582	MK653583
	AG_mtDNA_021		Anthonomus eugenii	adult	Mexico	Jalisco	2014-05-20	collection SAGARPA, Mexico	sNEB66	2344	289.013	MK653649	MK653650	MK653652	MK653653	MK653654	MK653651	MK653655	MK653656	MK653657	MK653658	MK653659	MK653660	MK653661
	AG_mtDNA_022		Anthonomus eugenii	adult	Mexico	Jalisco	2014-05-20	collection SAGARPA, Mexico	sNEB74	1864	90.6915	MK653727	MK653728	MK653730	MK653731	MK653732	MK653729	MK653733	MK653734	MK653735	MK653736	MK653737	MK653738	MK653739
	AG_mtDNA_023		Anthonomus eugenii	adult	Mexico	Jalisco	2014-05-20	collection SAGARPA, Mexico	sNEB82	2584	1205.31	MK653831	MK653832	MK653834	MK653835	MK653836	MK653833	MK653837	MK653838	MK653839	MK653840	MK653841	MK653842	MK653843
	AG_mtDNA_024	5850485 (Ent-003518)	Anthonomus eugenii	adult	Mexico	not available	2015-03-23	import inspection, NPPO-NL, the Netherlands	sNEB67	2974	449.26	MK654286	MK654287	MK654289	MK654290	MK654291	MK654288	MK654292	MK654293	MK654294	MK654295	MK654296	MK654297	MK654298
	AG_mtDNA_025	6087012	Anthonomus eugenii	adult	Mexico	not available	2016-03-03	import inspection, NPPO-NL, the Netherlands	sNEB90	314	246.223	MK653922	MK653923	MK653925	MK653926	MK653927	MK653924	MK653928	MK653929	MK653930	MK653931	MK653932	MK653933	MK653934
	AG_mtDNA_026	6115108	Anthonomus eugenii	adult	Mexico	not available	2016-03-11	import inspection, NPPO-NL, the Netherlands	sNEB03	3002	397.541	MK652908	MK652909	MK652911	MK652912	MK652913	MK652910	MK652914	MK652915	MK652916	MK652917	MK652918	MK652919	MK652920
	AG_mtDNA_027	6605801	Anthonomus eugenii	adult	Mexico	not available	2016-06-09	import inspection, NPPO-NL, the Netherlands	sNEB11	2797	380.481	MK653012	MK653013	MK653015	MK653016	MK653017	MK653014	MK653018	MK653019	MK653020	MK653021	MK653022	MK653023	MK653024
	AG_mtDNA_028	32726131	Anthonomus eugenii	adult	Mexico	not available	2017-02-03	import inspection, NPPO-NL, the Netherlands	sNEB75	3582	604.235	MK654390	MK654391	MK654393	MK654394	MK654395	MK654392	MK654396	MK654397	MK654398	MK654399	MK654400	MK654401	MK654402
	AG_mtDNA_029	5312531 (ENT-001494)	Anthonomus eugenii	adult	Italy	Lazio	2013-10-14	collection NPPO-NL, the Netherlands	sNEB19	25	23.5464	MK653116	MK653117	MK653119	MK653120	MK653121	MK653118	MK653122	MK653123	MK653124	MK653125	MK653126	MK653127	MK653128
	AG_mtDNA_031		Anthonomus eugenii	adult	United States	Georgia, Tifton County	2013-06-30	collection Tifton University, USA	sNEB27	2251	78.2885	MK653220	MK653221	MK653223	MK653224	MK653225	MK653222	MK653226	MK653227	MK653228	MK653229	MK653230	MK653231	MK653232
	AG_mtDNA_032		Anthonomus eugenii	adult	United States	Georgia, Tifton County	2013-06-30	collection Tifton University, USA	sNEB35	1991	722.533	MK653324	MK653325	MK653327	MK653328	MK653329	MK653326	MK653330	MK653331	MK653332	MK653333	MK653334	MK653335	MK653336
	AG_mtDNA_033		Anthonomus eugenii	adult	United States	New Jersey, Gloucester County 1	2013-08-22	collection trip, Rutgers University, USA	sNEB43	2286	61.0681	MK653415	MK653416	MK653418	MK653419	MK653420	MK653417	MK653421	MK653422	MK653423	MK653424	MK653425	MK653426	MK653427
	AG_mtDNA_034		Anthonomus eugenii	adult	United States	New Jersey, Gloucester County 1	2013-08-22	collection trip, Rutgers University, USA	sNEB51	2519	90.333	MK653493	MK653494	MK653496	MK653497	MK653498	MK653495	MK653499	MK653500	MK653501	MK653502	MK653503	MK653504	MK653505
	AG_mtDNA_035		Anthonomus eugenii	adult	United States	New Jersey, Gloucester County 1	2013-08-22	collection trip, Rutgers University, USA	sNEB59	3041	213.841	MK653584	MK653585	MK653587	MK653588	MK653589	MK653586	MK653590	MK653591	MK653592	MK653593	MK653594	MK653595	MK653596
	AG_mtDNA_036		Anthonomus eugenii	adult	United States	New Jersey, Gloucester County 2	2013-08-22	collection trip, Rutgers University, USA	sNEB67	2111	599.866	MK653662	MK653663	MK653665	MK653666	MK653667	MK653664	MK653668	MK653669	MK653670	MK653671	MK653672	MK653673	MK653674
	AG_mtDNA_037		Anthonomus eugenii	adult	United States	New Jersey, Gloucester County 2	2013-08-22	collection trip, Rutgers University, USA	sNEB75	2392	376.695	MK653740	MK653741	MK653743	MK653744	MK653745	MK653742	MK653746	MK653747	MK653748	MK653749	MK653750	MK653751	MK653752
	AG_mtDNA_038		Anthonomus eugenii	adult	United States	New Jersey, Gloucester County 2	2013-08-22	collection trip, Rutgers University, USA	sNEB83	3243	1607.97	MK653844	MK653845	MK653847	MK653848	MK653849	MK653846	MK653850	MK653851	MK653852	MK653853	MK653854	MK653855	MK653856
	AG_mtDNA_039		Anthonomus eugenii	adult	United States	New Jersey, Gloucester County 3	2013-08-22	collection trip, Rutgers University, USA	sNEB91	5394	411.638	MK653935	MK653936	MK653938	MK653939	MK653940	MK653937	MK653941	MK653942	MK653943	MK653944	MK653945	MK653946	MK653947
	AG_mtDNA_040		Anthonomus eugenii	adult	United States	New Jersey, Gloucester County 3	2013-08-22	collection trip, Rutgers University, USA	sNEB04	3166	462.124	MK652921	MK652922	MK652924	MK652925	MK652926	MK652923	MK652927	MK652928	MK652929	MK652930	MK652931	MK652932	MK652933
	AG_mtDNA_041		Anthonomus eugenii	adult	United States	New Jersey, Gloucester County 3	2013-08-22	collection trip, Rutgers University, USA	sNEB12	2432	71.4678	MK653025	MK653026	MK653028	MK653029	MK653030	MK653027	MK653031	MK653032	MK653033	MK653034	MK653035	MK653036	MK653037
	AG_mtDNA_042		Anthonomus eugenii	adult	United States	New Jersey, Gloucester County 4	2013-08-22	collection trip, Rutgers University, USA	sNEB20	2389	296.333	MK653129	MK653130	MK653132	MK653133	MK653134	MK653131	MK653135	MK653136	MK653137	MK653138	MK653139	MK653140	MK653141
	AG_mtDNA_043		Anthonomus eugenii	adult	United States	New Jersey, Gloucester County 4	2013-08-22	collection trip, Rutgers University, USA	sNEB28	2926	990.728	MK653233	MK653234	MK653236	MK653237	MK653238	MK653235	MK653239	MK653240	MK653241	MK653242	MK653243	MK653244	MK653245
	AG_mtDNA_044		Anthonomus eugenii	adult	United States	New Jersey, Gloucester County 4	2013-08-22	collection trip, Rutgers University, USA	sNEB36	2302	265.335	MK653337	MK653338	MK653340	MK653341	MK653342	MK653339	MK653343	MK653344	MK653345	MK653346	MK653347	MK653348	MK653349
	AG_mtDNA_045		Anthonomus eugenii	adult	United States	New Jersey, Gloucester County 4	2013-08-22	collection trip, Rutgers University, USA	sNEB44	288	538.666	MK653428	MK653429	MK653431	MK653432	MK653433	MK653430	MK653434	MK653435	MK653436	MK653437	MK653438	MK653439	MK653440
	AG_mtDNA_046		Anthonomus eugenii	adult	United States	New Jersey, Atlantic County 1	2013-06-10	collection trip, Rutgers University, USA	sNEB52	1996	154.564	MK653506	MK653507	MK653509	MK653510	MK653511	MK653508	MK653512	MK653513	MK653514	MK653515	MK653516	MK653517	MK653518
	AG_mtDNA_047		Anthonomus eugenii	adult	United States	New Jersey, Atlantic County 1	2013-06-13	collection trip, Rutgers University, USA	sNEB60	2061	59.5612	MK653597	MK653598	MK653600	MK653601	MK653602	MK653599	MK653603	MK653604	MK653605	MK653606	MK653607	MK653608	MK653609
	AG_mtDNA_048		Anthonomus eugenii	adult	United States	New Jersey, Atlantic County 1	2013-06-17	collection trip, Rutgers University, USA	sNEB68	2111	77.8731	MK653675	MK653676	MK653678	MK653679	MK653680	MK653677	MK653681	MK653682	MK653683	MK653684	MK653685	MK653686	MK653687
	AG_mtDNA_049		Anthonomus eugenii	adult	United States	New Jersey, Atlantic County 2	2013-06-17	collection trip, Rutgers University, USA	sNEB76	2377	100.517	MK653753	MK653754	MK653756	MK653757	MK653758	MK653755	MK653759	MK653760	MK653761	MK653762	MK653763	MK653764	MK653765
	AG_mtDNA_050		Anthonomus eugenii	adult	United States	New Jersey, Atlantic County 2	2013-06-20	collection trip, Rutgers University, USA	sNEB84	2484	90.2443	MK653857	MK653858	MK653860	MK653861	MK653862	MK653859	MK653863	MK653864	MK653865	MK653866	MK653867	MK653868	MK653869
	AG_mtDNA_051		Anthonomus eugenii	adult	United States	New Jersey, Cumberland county 1	2013-06-14	collection trip, Rutgers University, USA	sNEB92	3572	78.9117	MK653948	MK653949	MK653951	MK653952	MK653953	MK653950	MK653954	MK653955	MK653956	MK653957	MK653958	MK653959	MK653960
	AG_mtDNA_052		Anthonomus eugenii	adult	United States	New Jersey, Gloucester County 5	2013-06-14	collection trip, Rutgers University, USA	sNEB05	3248	133.129	MK652934	MK652935	MK652937	MK652938	MK652939	MK652936	MK652940	MK652941	MK652942	MK652943	MK652944	MK652945	MK652946
	AG_mtDNA_053		Anthonomus eugenii	adult	United States	New Jersey, Gloucester County 5	2013-06-14	collection trip, Rutgers University, USA	sNEB13	2504	166.758	MK653038	MK653039	MK653041	MK653042	MK653043	MK653040	MK653044	MK653045	MK653046	MK653047	MK653048	MK653049	MK653050
	AG_mtDNA_054		Anthonomus eugenii	adult	United States	New Jersey, Atlantic County 2	2013-06-20	collection trip, Rutgers University, USA	sNEB21	2522	70.3366	MK653142	MK653143	MK653145	MK653146	MK653147	MK653144	MK653148	MK653149	MK653150	MK653151	MK653152	MK653153	MK653154
	AG_mtDNA_055		Anthonomus eugenii	adult	United States	New Jersey, Cumberland County 2	2013-06-14	collection trip, Rutgers University, USA	sNEB29	2873	418.534	MK653246	MK653247	MK653249	MK653250	MK653251	MK653248	MK653252	MK653253	MK653254	MK653255	MK653256	MK653257	MK653258
	AG_mtDNA_056		Anthonomus eugenii	adult	United States	New Jersey, Cumberland County 2	2013-06-15	collection trip, Rutgers University, USA	sNEB37	1975	108.077	MK653350	MK653351	MK653353	MK653354	MK653355	MK653352	MK653356	MK653357	MK653358	MK653359	MK653360	MK653361	MK653362
	AG_mtDNA_057	4136757	Anthonomus eugenii	adult	Dominican Republic	not available	2013-05-27	import inspection, NPPO-NL, the Netherlands	sNEB45	476	Not applicable	N.A.	N.A.	N.A.	N.A.	N.A.	N.A.	N.A.	N.A.	N.A.	N.A.	N.A.	N.A.	N.A.
	AG_mtDNA_058	4136757	Anthonomus eugenii	larve	Dominican Republic	not available	2013-05-27	import inspection, NPPO-NL, the Netherlands	sNEB53	3492	160.344	MK653519	MK653520	MK653522	MK653523	MK653524	MK653521	MK653525	MK653526	MK653527	MK653528	MK653529	MK653530	MK653531
	AG_mtDNA_059	4136757	Anthonomus eugenii	larve	Dominican Republic	not available	2013-05-27	import inspection, NPPO-NL, the Netherlands	sNEB61	2239	188.182	MK653610	MK653611	MK653613	MK653614	MK653615	MK653612	MK653616	MK653617	MK653618	MK653619	MK653620	MK653621	MK653622
	AG_mtDNA_060	4136757	Anthonomus eugenii	larve	Dominican Republic	not available	2013-05-27	import inspection, NPPO-NL, the Netherlands	sNEB69	207	1277.79	MK653688	MK653689	MK653691	MK653692	MK653693	MK653690	MK653694	MK653695	MK653696	MK653697	MK653698	MK653699	MK653700
	AG_mtDNA_061	4136757	Anthonomus eugenii	larve	Dominican Republic	not available	2013-05-27	import inspection, NPPO-NL, the Netherlands	sNEB77	3116	495.58	MK653766	MK653767	MK653769	MK653770	MK653771	MK653768	MK653772	MK653773	MK653774	MK653775	MK653776	MK653777	MK653778
	AG_mtDNA_062	4136757	Anthonomus eugenii	larve	Dominican Republic	not available	2013-05-27	import inspection, NPPO-NL, the Netherlands	sNEB85	6444	769.144	MK653870	MK653871	MK653873	MK653874	MK653875	MK653872	MK653876	MK653877	MK653878	MK653879	MK653880	MK653881	MK653882
	AG_mtDNA_063	4136757	Anthonomus eugenii	larve	Dominican Republic	not available	2013-05-27	import inspection, NPPO-NL, the Netherlands	sNEB93	4964	152.194	MK653961	MK653962	MK653964	MK653965	MK653966	MK653963	MK653967	MK653968	MK653969	MK653970	MK653971	MK653972	MK653973
	AG_mtDNA_064	4136757	Anthonomus eugenii	larve	Dominican Republic	not available	2013-05-27	import inspection, NPPO-NL, the Netherlands	sNEB06	2651	220.835	MK652947	MK652948	MK652950	MK652951	MK652952	MK652949	MK652953	MK652954	MK652955	MK652956	MK652957	MK652958	MK652959
	AG_mtDNA_065	4136757	Anthonomus eugenii	larve	Dominican Republic	not available	2013-05-27	import inspection, NPPO-NL, the Netherlands	sNEB14	1207	4378.25	MK653051	MK653052	MK653054	MK653055	MK653056	MK653053	MK653057	MK653058	MK653059	MK653060	MK653061	MK653062	MK653063
	AG_mtDNA_066	4136757	Anthonomus eugenii	larve	Dominican Republic	not available	2013-05-27	import inspection, NPPO-NL, the Netherlands	sNEB22	3858	265.897	MK653155	MK653156	MK653158	MK653159	MK653160	MK653157	MK653161	MK653162	MK653163	MK653164	MK653165	MK653166	MK653167
	AG_mtDNA_068	4816875	Anthonomus eugenii	larve	Dominican Republic	not available	2013-05-29	import inspection, NPPO-NL, the Netherlands	sNEB83	2787	179.332	MK654494	MK654495	MK654497	MK654498	MK654499	MK654496	MK654500	MK654501	MK654502	MK654503	MK654504	MK654505	MK654506
	AG_mtDNA_069	4816939	Anthonomus eugenii	adult	Dominican Republic	not available	2013-06-05	import inspection, NPPO-NL, the Netherlands	sNEB46	2471	653.954	MK654065	MK654066	MK654068	MK654069	MK654070	MK654067	MK654071	MK654072	MK654073	MK654074	MK654075	MK654076	MK654077
	AG_mtDNA_070	4816955	Anthonomus eugenii	larve	Dominican Republic	not available	2013-05-31	import inspection, NPPO-NL, the Netherlands	sNEB30	1996	67.1061	MK653259	MK653260	MK653262	MK653263	MK653264	MK653261	MK653265	MK653266	MK653267	MK653268	MK653269	MK653270	MK653271
	AG_mtDNA_071	4816963	Anthonomus eugenii	larve	Dominican Republic	not available	2013-05-30	import inspection, NPPO-NL, the Netherlands	sNEB38	2215	321.118	MK653363	MK653364	MK653366	MK653367	MK653368	MK653365	MK653369	MK653370	MK653371	MK653372	MK653373	MK653374	MK653375
	AG_mtDNA_072	4816981	Anthonomus eugenii	adult	Dominican Republic	not available	2013-05-29	import inspection, NPPO-NL, the Netherlands	sNEB46	2081	248.243	MK653441	MK653442	MK653444	MK653445	MK653446	MK653443	MK653447	MK653448	MK653449	MK653450	MK653451	MK653452	MK653453
	AG_mtDNA_073	4816998	Anthonomus eugenii	larve	Dominican Republic	not available	2013-05-29	import inspection, NPPO-NL, the Netherlands	sNEB54	196	367.461	MK654143	MK654144	MK654146	MK654147	MK654148	MK654145	MK654149	MK654150	MK654151	MK654152	MK654153	MK654154	MK654155
	AG_mtDNA_074	4877790	Anthonomus eugenii	larve	Dominican Republic	not available	2013-05-30	import inspection, NPPO-NL, the Netherlands	sNEB62	2142	353.234	MK654234	MK654235	MK654237	MK654238	MK654239	MK654236	MK654240	MK654241	MK654242	MK654243	MK654244	MK654245	MK654246
	AG_mtDNA_075	5357561	Anthonomus eugenii	larve	Dominican Republic	not available	2013-05-27	import inspection, NPPO-NL, the Netherlands	sNEB70	2533	703.827	MK654325	MK654326	MK654328	MK654329	MK654330	MK654327	MK654331	MK654332	MK654333	MK654334	MK654335	MK654336	MK654337
	AG_mtDNA_076	5357578	Anthonomus eugenii	larve	Dominican Republic	not available	2013-05-27	import inspection, NPPO-NL, the Netherlands	sNEB78	2192	479.549	MK654429	MK654430	MK654432	MK654433	MK654434	MK654431	MK654435	MK654436	MK654437	MK654438	MK654439	MK654440	MK654441
	AG_mtDNA_077	5357586	Anthonomus eugenii	larve	Dominican Republic	not available	2013-05-31	import inspection, NPPO-NL, the Netherlands	sNEB86	2117	572.816	MK654533	MK654534	MK654536	MK654537	MK654538	MK654535	MK654539	MK654540	MK654541	MK654542	MK654543	MK654544	MK654545
	AG_mtDNA_078	5357981	Anthonomus eugenii	larve	Dominican Republic	not available	2013-05-23	import inspection, NPPO-NL, the Netherlands	sNEB44	6417	2254.89	MK654039	MK654040	MK654042	MK654043	MK654044	MK654041	MK654045	MK654046	MK654047	MK654048	MK654049	MK654050	MK654051
	AG_mtDNA_079	5470167	Anthonomus eugenii	larve	Dominican Republic	not available	2013-05-27	import inspection, NPPO-NL, the Netherlands	sNEB54	2601	47.821	MK653532	MK653533	MK653535	MK653536	MK653537	MK653534	MK653538	MK653539	MK653540	MK653541	MK653542	MK653543	MK653544
	AG_mtDNA_080	5496834	Anthonomus eugenii	larve	Dominican Republic	not available	2013-06-10	import inspection, NPPO-NL, the Netherlands	sNEB52	1941	478.742	MK654117	MK654118	MK654120	MK654121	MK654122	MK654119	MK654123	MK654124	MK654125	MK654126	MK654127	MK654128	MK654129
	AG_mtDNA_081	5501066	Anthonomus eugenii	pop	Dominican Republic	not available	2013-06-18	import inspection, NPPO-NL, the Netherlands	sNEB60	237	376.816	MK654208	MK654209	MK654211	MK654212	MK654213	MK654210	MK654214	MK654215	MK654216	MK654217	MK654218	MK654219	MK654220
	AG_mtDNA_082	5501226	Anthonomus eugenii	pop	Dominican Republic	not available	2013-07-01	import inspection, NPPO-NL, the Netherlands	sNEB68	2566	790.608	MK654299	MK654300	MK654302	MK654303	MK654304	MK654301	MK654305	MK654306	MK654307	MK654308	MK654309	MK654310	MK654311
	AG_mtDNA_083	5501234	Anthonomus eugenii	larve	Dominican Republic	not available	2013-07-01	import inspection, NPPO-NL, the Netherlands	sNEB76	223	447.577	MK654403	MK654404	MK654406	MK654407	MK654408	MK654405	MK654409	MK654410	MK654411	MK654412	MK654413	MK654414	MK654415
	AG_mtDNA_084	5514625	Anthonomus eugenii	larve	Dominican Republic	not available	2013-05-31	import inspection, NPPO-NL, the Netherlands	sNEB84	6407	32.261	MK654507	MK654508	MK654510	MK654511	MK654512	MK654509	MK654513	MK654514	MK654515	MK654516	MK654517	MK654518	MK654519
	AG_mtDNA_085	5514633	Anthonomus eugenii	adult	Dominican Republic	not available	2013-05-31	import inspection, NPPO-NL, the Netherlands	sNEB47	2179	559.765	MK654078	MK654079	MK654081	MK654082	MK654083	MK654080	MK654084	MK654085	MK654086	MK654087	MK654088	MK654089	MK654090
	AG_mtDNA_086	5535493	Anthonomus eugenii	larve	Dominican Republic	not available	2014-02-19	import inspection, NPPO-NL, the Netherlands	sNEB55	2437	264.161	MK654156	MK654157	MK654159	MK654160	MK654161	MK654158	MK654162	MK654163	MK654164	MK654165	MK654166	MK654167	MK654168
	AG_mtDNA_087	5536111	Anthonomus eugenii	larve	Dominican Republic	not available	2014-05-09	import inspection, NPPO-NL, the Netherlands	sNEB63	2536	887.363	MK654247	MK654248	MK654250	MK654251	MK654252	MK654249	MK654253	MK654254	MK654255	MK654256	MK654257	MK654258	MK654259
	AG_mtDNA_090	5731961	Anthonomus eugenii	larve	Dominican Republic	not available	2016-10-25	import inspection, NPPO-NL, the Netherlands	sNEB71	26	276.716	MK654338	MK654339	MK654341	MK654342	MK654343	MK654340	MK654344	MK654345	MK654346	MK654347	MK654348	MK654349	MK654350
	AG_mtDNA_091	5819605	Anthonomus eugenii	adult	Dominican Republic	not available	2014-01-15	import inspection, NPPO-NL, the Netherlands	sNEB79	2106	482.13	MK654442	MK654443	MK654445	MK654446	MK654447	MK654444	MK654448	MK654449	MK654450	MK654451	MK654452	MK654453	MK654454
	AG_mtDNA_092	5819672	Anthonomus eugenii	larve	Dominican Republic	not available	2014-01-09	import inspection, NPPO-NL, the Netherlands	sNEB87	2171	1737.73	MK654546	MK654547	MK654549	MK654550	MK654551	MK654548	MK654552	MK654553	MK654554	MK654555	MK654556	MK654557	MK654558
	AG_mtDNA_093	5819701	Anthonomus eugenii	larve	Dominican Republic	not available	2013-12-19	import inspection, NPPO-NL, the Netherlands	sNEB45	2417	697.882	MK654052	MK654053	MK654055	MK654056	MK654057	MK654054	MK654058	MK654059	MK654060	MK654061	MK654062	MK654063	MK654064
	AG_mtDNA_096	5860667	Anthonomus eugenii	larve	Dominican Republic	not available	2015-04-25	import inspection, NPPO-NL, the Netherlands	sNEB53	2297	334.976	MK654130	MK654131	MK654133	MK654134	MK654135	MK654132	MK654136	MK654137	MK654138	MK654139	MK654140	MK654141	MK654142
	AG_mtDNA_099	6113841	Anthonomus eugenii	adult	Dominican Republic	not available	2015-02-25	import inspection, NPPO-NL, the Netherlands	sNEB61	2463	870.097	MK654221	MK654222	MK654224	MK654225	MK654226	MK654223	MK654227	MK654228	MK654229	MK654230	MK654231	MK654232	MK654233
	AG_mtDNA_103	5399444	Anthonomus eugenii	adult	The Netherlands	Zuid-Holland, Greenhouse 1	2012-08-14	outbreak inspection, NPPO-NL, the Netherlands	sNEB62	2204	122.568	MK653623	MK653624	MK653626	MK653627	MK653628	MK653625	MK653629	MK653630	MK653631	MK653632	MK653633	MK653634	MK653635
	AG_mtDNA_104	5399428	Anthonomus eugenii	larve	The Netherlands	Zuid-Holland, Greenhouse 2	2012-09-07	outbreak inspection, NPPO-NL, the Netherlands	sNEB70	2499	254.587	MK653701	MK653702	MK653704	MK653705	MK653706	MK653703	MK653707	MK653708	MK653709	MK653710	MK653711	MK653712	MK653713
	AG_mtDNA_105	5399479	Anthonomus eugenii	pop	The Netherlands	Zuid-Holland, Greenhouse 1	2012-08-14	outbreak inspection, NPPO-NL, the Netherlands	sNEB69	2045	642.346	MK654312	MK654313	MK654315	MK654316	MK654317	MK654314	MK654318	MK654319	MK654320	MK654321	MK654322	MK654323	MK654324
	AG_mtDNA_106	5399479	Anthonomus eugenii	pop	The Netherlands	Zuid-Holland, Greenhouse 1	2012-08-14	outbreak inspection, NPPO-NL, the Netherlands	sNEB78	328	362.124	MK653779	MK653780	MK653782	MK653783	MK653784	MK653781	MK653785	MK653786	MK653787	MK653788	MK653789	MK653790	MK653791
	AG_mtDNA_107	5399479	Anthonomus eugenii	pop	The Netherlands	Zuid-Holland, Greenhouse 1	2012-08-14	outbreak inspection, NPPO-NL, the Netherlands	sNEB86	3991	180.686	MK653883	MK653884	MK653886	MK653887	MK653888	MK653885	MK653889	MK653890	MK653891	MK653892	MK653893	MK653894	MK653895
	AG_mtDNA_108	5399479	Anthonomus eugenii	larve	The Netherlands	Zuid-Holland, Greenhouse 1	2012-08-14	outbreak inspection, NPPO-NL, the Netherlands	sNEB94	416	398.479	MK653974	MK653975	MK653977	MK653978	MK653979	MK653976	MK653980	MK653981	MK653982	MK653983	MK653984	MK653985	MK653986
	AG_mtDNA_109	5399479	Anthonomus eugenii	pop	The Netherlands	Zuid-Holland, Greenhouse 1	2012-08-14	outbreak inspection, NPPO-NL, the Netherlands	sNEB07	2655	209.112	MK652960	MK652961	MK652963	MK652964	MK652965	MK652962	MK652966	MK652967	MK652968	MK652969	MK652970	MK652971	MK652972
	AG_mtDNA_110	5399305	Anthonomus eugenii	adult	The Netherlands	Zuid-Holland, Greenhouse 2	2012-08-20	outbreak inspection, NPPO-NL, the Netherlands	sNEB77	2472	421.051	MK654416	MK654417	MK654419	MK654420	MK654421	MK654418	MK654422	MK654423	MK654424	MK654425	MK654426	MK654427	MK654428
	AG_mtDNA_112	5399348	Anthonomus eugenii	larve	The Netherlands	Zuid-Holland, Greenhouse 3	2012-08-20	outbreak inspection, NPPO-NL, the Netherlands	sNEB85	2725	512.371	MK654520	MK654521	MK654523	MK654524	MK654525	MK654522	MK654526	MK654527	MK654528	MK654529	MK654530	MK654531	MK654532
	AG_mtDNA_114	5399401	Anthonomus eugenii	adult	The Netherlands	Zuid-Holland, Greenhouse 2	2012-09-06	outbreak inspection, NPPO-NL, the Netherlands	sNEB15	2542	287.855	MK653064	MK653065	MK653067	MK653068	MK653069	MK653066	MK653070	MK653071	MK653072	MK653073	MK653074	MK653075	MK653076
	AG_mtDNA_115	5399411	Anthonomus eugenii	pop	The Netherlands	Zuid-Holland, Greenhouse 2	2012-09-06	outbreak inspection, NPPO-NL, the Netherlands	sNEB23	2948	1339.86	MK653168	MK653169	MK653171	MK653172	MK653173	MK653170	MK653174	MK653175	MK653176	MK653177	MK653178	MK653179	MK653180
	AG_mtDNA_116	5399411	Anthonomus eugenii	pop	The Netherlands	Zuid-Holland, Greenhouse 2	2012-09-06	outbreak inspection, NPPO-NL, the Netherlands	sNEB31	2865	1475.37	MK653272	MK653273	MK653275	MK653276	MK653277	MK653274	MK653278	MK653279	MK653280	MK653281	MK653282	MK653283	MK653284
	AG_mtDNA_117	5399411	Anthonomus eugenii	larve	The Netherlands	Zuid-Holland, Greenhouse 2	2012-09-06	outbreak inspection, NPPO-NL, the Netherlands	sNEB39	3301	604.543	MK653376	MK653377	MK653379	MK653380	MK653381	MK653378	MK653382	MK653383	MK653384	MK653385	MK653386	MK653387	MK653388
	AG_mtDNA_118		Anthonomus pomorum	adult	The Netherlands	Friesland, Harkema	2013-07-06	collection trip, NPPO-NL, the Netherlands	sNEB47	2326	522.107	MK653454	MK653455	MK653457	MK653458	MK653459	MK653456	MK653460	MK653461	MK653462	MK653463	MK653464	MK653465	MK653466
	AG_mtDNA_119	5399495	Anthonomus eugenii	adult	The Netherlands	Zuid-Holland, Greenhouse 2	2012-08-20	outbreak inspection, NPPO-NL, the Netherlands	sNEB55	2513	49.8467	MK653545	MK653546	MK653548	MK653549	MK653550	MK653547	MK653551	MK653552	MK653553	MK653554	MK653555	MK653556	MK653557
	AG_mtDNA_120	5797696	Anthonomus eugenii	adult	The Netherlands	Zuid-Holland, Greenhouse 2	2012-08-28	outbreak inspection, NPPO-NL, the Netherlands	sNEB63	4438	885.621	MK653636	MK653637	MK653639	MK653640	MK653641	MK653638	MK653642	MK653643	MK653644	MK653645	MK653646	MK653647	MK653648
	AG_mtDNA_121	4487733	Anthonomus eugenii	adult	The Netherlands	Zuid-Holland, Greenhouse 4	2012-10-30	outbreak inspection, NPPO-NL, the Netherlands	sNEB71	2624	995.624	MK653714	MK653715	MK653717	MK653718	MK653719	MK653716	MK653720	MK653721	MK653722	MK653723	MK653724	MK653725	MK653726
	AG_mtDNA_122	4487741	Anthonomus eugenii	adult	The Netherlands	Zuid-Holland, Greenhouse 4	2012-10-30	outbreak inspection, NPPO-NL, the Netherlands	sNEB79	2265	1771.32	MK653792	MK653793	MK653795	MK653796	MK653797	MK653794	MK653798	MK653799	MK653800	MK653801	MK653802	MK653803	MK653804
	AG_mtDNA_123	4487751	Anthonomus eugenii	adult	The Netherlands	Zuid-Holland, Greenhouse 4	2012-10-30	outbreak inspection, NPPO-NL, the Netherlands	sNEB87	479	1192.58	MK653896	MK653897	MK653899	MK653900	MK653901	MK653898	MK653902	MK653903	MK653904	MK653905	MK653906	MK653907	MK653908
	AG_mtDNA_124	4487751	Anthonomus eugenii	adult	The Netherlands	Zuid-Holland, Greenhouse 4	2012-10-30	outbreak inspection, NPPO-NL, the Netherlands	sNEB95	2662	1703.58	MK653987	MK653988	MK653990	MK653991	MK653992	MK653989	MK653993	MK653994	MK653995	MK653996	MK653997	MK653998	MK653999
	AG_mtDNA_125	4487751	Anthonomus eugenii	adult	The Netherlands	Zuid-Holland, Greenhouse 4	2012-10-30	outbreak inspection, NPPO-NL, the Netherlands	sNEB08	2797	3627.97	MK652973	MK652974	MK652976	MK652977	MK652978	MK652975	MK652979	MK652980	MK652981	MK652982	MK652983	MK652984	MK652985
	AG_mtDNA_126	4487768	Anthonomus eugenii	adult	The Netherlands	Zuid-Holland, Greenhouse 4	2012-10-30	outbreak inspection, NPPO-NL, the Netherlands	sNEB16	3013	752.589	MK653077	MK653078	MK653080	MK653081	MK653082	MK653079	MK653083	MK653084	MK653085	MK653086	MK653087	MK653088	MK653089
	AG_mtDNA_127		Anthonomus pomorum	adult	The Netherlands	Friesland, Harkema	2013-07-06	collection trip, NPPO-NL, the Netherlands	sNEB24	2393	114.361	MK653181	MK653182	MK653184	MK653185	MK653186	MK653183	MK653187	MK653188	MK653189	MK653190	MK653191	MK653192	MK653193
	AG_mtDNA_128		Anthonomus pomorum	adult	The Netherlands	Friesland, Harkema	2013-07-06	collection trip, NPPO-NL, the Netherlands	sNEB32	1963	260.063	MK653285	MK653286	MK653288	MK653289	MK653290	MK653287	MK653291	MK653292	MK653293	MK653294	MK653295	MK653296	MK653297
	AG_mtDNA_129	4487792	Anthonomus eugenii	adult	The Netherlands	Zuid-Holland, Greenhouse 4	2012-10-30	outbreak inspection, NPPO-NL, the Netherlands	sNEB48	2581	398.677	MK654091	MK654092	MK654094	MK654095	MK654096	MK654093	MK654097	MK654098	MK654099	MK654100	MK654101	MK654102	MK654103
	AG_mtDNA_130	5324944	Anthonomus eugenii	adult	The Netherlands	Zuid-Holland, Greenhouse 6	2012-10-25	outbreak inspection, NPPO-NL, the Netherlands	sNEB56	252	491.17	MK654169	MK654170	MK654172	MK654173	MK654174	MK654171	MK654175	MK654176	MK654177	MK654178	MK654179	MK654180	MK654181
	AG_mtDNA_131	5474635	Anthonomus eugenii	larve	The Netherlands	Zuid-Holland, Greenhouse 6	2012-11-08	outbreak inspection, NPPO-NL, the Netherlands	sNEB40	2177	96.1226	MK653389	MK653390	MK653392	MK653393	MK653394	MK653391	MK653395	MK653396	MK653397	MK653398	MK653399	MK653400	MK653401
	AG_mtDNA_134		Anthonomus eugenii	adult	Dominican Republic	not available	2012-06-01	collection NPPO-NL, the Netherlands	sNEB48	2435	51.4669	MK653467	MK653468	MK653470	MK653471	MK653472	MK653469	MK653473	MK653474	MK653475	MK653476	MK653477	MK653478	MK653479
	AG_mtDNA_135		Anthonomus eugenii	adult	Dominican Republic	not available	2012-06-01	collection NPPO-NL, the Netherlands	sNEB56	2473	67.3402	MK653558	MK653559	MK653561	MK653562	MK653563	MK653560	MK653564	MK653565	MK653566	MK653567	MK653568	MK653569	MK653570
	AG_mtDNA_136	ENT-000392	Anthonomus piri	adult	The Netherlands	Utrecht, IJsselstein	1946-09-01	collection trip, NPPO-NL, the Netherlands	sNEB64	98	Not applicable	N.A.	N.A.	N.A.	N.A.	N.A.	N.A.	N.A.	N.A.	N.A.	N.A.	N.A.	N.A.	N.A.
	AG_mtDNA_137	ENT-000393	Anthonomus piri	adult	The Netherlands	Utrecht, IJsselstein	1946-09-01	collection trip, NPPO-NL, the Netherlands	sNEB72	79	Not applicable	N.A.	N.A.	N.A.	N.A.	N.A.	N.A.	N.A.	N.A.	N.A.	N.A.	N.A.	N.A.	N.A.
	AG_mtDNA_138	ENT-000421	Anthonomus rectirostris	adult	The Netherlands	Limburg, Bemelen	2002-08-07	collection trip, NPPO-NL, the Netherlands	sNEB80	2473	1608.14	MK653805	MK653806	MK653808	MK653809	MK653810	MK653807	MK653811	MK653812	MK653813	MK653814	MK653815	MK653816	MK653817
	AG_mtDNA_139	ENT-000425	Anthonomus rectirostris	adult	The Netherlands	Gelderland, Bennekom	2005-04-07	collection trip, NPPO-NL, the Netherlands	sNEB88	2596	602.108	MK653909	MK653910	MK653912	MK653913	MK653914	MK653911	MK653915	MK653916	MK653917	MK653918	MK653919	MK653920	MK653921
	AG_mtDNA_140	5797645 (ENT-001440)	Anthonomus eugenii	larve	The Netherlands	Zuid-Holland, Greenhouse 5	2012-07-19	outbreak inspection, NPPO-NL, the Netherlands	sNEB64	2326	1213.27	MK654260	MK654261	MK654263	MK654264	MK654265	MK654262	MK654266	MK654267	MK654268	MK654269	MK654270	MK654271	MK654272
	AG_mtDNA_141	5797645	Anthonomus eugenii	larve	The Netherlands	Zuid-Holland, Greenhouse 5	2012-07-19	outbreak inspection, NPPO-NL, the Netherlands	sNEB96	3347	780.023	MK654000	MK654001	MK654003	MK654004	MK654005	MK654002	MK654006	MK654007	MK654008	MK654009	MK654010	MK654011	MK654012
	AG_mtDNA_142	5797645	Anthonomus eugenii	larve	The Netherlands	Zuid-Holland, Greenhouse 5	2012-07-19	outbreak inspection, NPPO-NL, the Netherlands	sNEB41	522	713.883	MK654013	MK654014	MK654016	MK654017	MK654018	MK654015	MK654019	MK654020	MK654021	MK654022	MK654023	MK654024	MK654025
	AG_mtDNA_143	5797645	Anthonomus eugenii	adult	The Netherlands	Zuid-Holland, Greenhouse 5	2012-07-19	outbreak inspection, NPPO-NL, the Netherlands	sNEB49	2549	214.231	MK654104	MK654105	MK654107	MK654108	MK654109	MK654106	MK654110	MK654111	MK654112	MK654113	MK654114	MK654115	MK654116
	AG_mtDNA_144	5797645	Anthonomus eugenii	adult	The Netherlands	Zuid-Holland, Greenhouse 5	2012-07-19	outbreak inspection, NPPO-NL, the Netherlands	sNEB57	2872	236.509	MK654182	MK654183	MK654185	MK654186	MK654187	MK654184	MK654188	MK654189	MK654190	MK654191	MK654192	MK654193	MK654194
	AG_mtDNA_145	5797645	Anthonomus eugenii	adult	The Netherlands	Zuid-Holland, Greenhouse 5	2012-07-19	outbreak inspection, NPPO-NL, the Netherlands	sNEB65	2069	225.581	MK654273	MK654274	MK654276	MK654277	MK654278	MK654275	MK654279	MK654280	MK654281	MK654282	MK654283	MK654284	MK654285
	AG_mtDNA_146	5797645	Anthonomus eugenii	adult	The Netherlands	Zuid-Holland, Greenhouse 5	2012-07-19	outbreak inspection, NPPO-NL, the Netherlands	sNEB73	1833	76.1415	MK654364	MK654365	MK654367	MK654368	MK654369	MK654366	MK654370	MK654371	MK654372	MK654373	MK654374	MK654375	MK654376
	AG_mtDNA_147	5797645	Anthonomus eugenii	adult	The Netherlands	Zuid-Holland, Greenhouse 5	2012-07-19	outbreak inspection, NPPO-NL, the Netherlands	sNEB81	3285	289.425	MK654468	MK654469	MK654471	MK654472	MK654473	MK654470	MK654474	MK654475	MK654476	MK654477	MK654478	MK654479	MK654480
	AG_mtDNA_148	4433778	Anthonomus rubi	adult	The Netherlands	Noord-Holland, de Kwakel	2014-05-07	collection trip, NPPO-NL, the Netherlands	sNEB72	1916	403.612	MK654351	MK654352	MK654354	MK654355	MK654356	MK654353	MK654357	MK654358	MK654359	MK654360	MK654361	MK654362	MK654363
	AG_mtDNA_149	4533631	Anthonomus rubi	adult	The Netherlands	Zuid-Holland, Honselersdijk	2012-07-31	collection trip, NPPO-NL, the Netherlands	sNEB42	234	32.069	MK654026	MK654027	MK654029	MK654030	MK654031	MK654028	MK654032	MK654033	MK654034	MK654035	MK654036	MK654037	MK654038
	AG_mtDNA_150	4599006	Anthonomus rubi	adult	The Netherlands	Zuid-Holland, Honselersdijk	2012-07-31	collection trip, NPPO-NL, the Netherlands	sNEB50	2479	Not applicable	N.A.	N.A.	N.A.	N.A.	N.A.	N.A.	N.A.	N.A.	N.A.	N.A.	N.A.	N.A.	N.A.
	AG_mtDNA_151	5533586	Anthonomus rubi	adult	The Netherlands	Zuid-Holland, Zevenhoven	2014-05-22	collection trip, NPPO-NL, the Netherlands	sNEB58	464	516.52	MK654195	MK654196	MK654198	MK654199	MK654200	MK654197	MK654201	MK654202	MK654203	MK654204	MK654205	MK654206	MK654207
	AG_mtDNA_153		Anthonomus pomorum	adult	The Netherlands	Ameland, Hollem	2010-11-01	collection trip, NPPO-NL, the Netherlands	sNEB74	2487	235.312	MK654377	MK654378	MK654380	MK654381	MK654382	MK654379	MK654383	MK654384	MK654385	MK654386	MK654387	MK654388	MK654389
	AG_mtDNA_154		Anthonomus pomorum	adult	The Netherlands	Ameland, Hollem	2010-11-01	collection trip, NPPO-NL, the Netherlands	sNEB82	2665	90.89	MK654481	MK654482	MK654484	MK654485	MK654486	MK654483	MK654487	MK654488	MK654489	MK654490	MK654491	MK654492	MK654493
	AG_mtDNA_155		Anthonomus pomorum	adult	The Netherlands	not available	2102-03-30	collection trip, NPPO-NL, the Netherlands	sNEB43	410	Not applicable	N.A.	N.A.	N.A.	N.A.	N.A.	N.A.	N.A.	N.A.	N.A.	N.A.	N.A.	N.A.	N.A.
	AG_mtDNA_156		Anthonomus rectirostris	adult	The Netherlands	Groningen, Westerlee	1971-08-05	collection trip, NPPO-NL, the Netherlands	sNEB51	36	Not applicable	N.A.	N.A.	N.A.	N.A.	N.A.	N.A.	N.A.	N.A.	N.A.	N.A.	N.A.	N.A.	N.A.
	AG_mtDNA_157		Anthonomus piri	adult	The Netherlands	Gelderland, Wageningen	1997-06-01	collection trip, NPPO-NL, the Netherlands	sNEB59	849	Not applicable	N.A.	N.A.	N.A.	N.A.	N.A.	N.A.	N.A.	N.A.	N.A.	N.A.	N.A.	N.A.	N.A.
	AG_mtDNA_158	32994409	Anthonomus eugenii	pop	Mexico	not available	2017-12-04	import inspection, NPPO-NL, the Netherlands	sNEB80	2026	402.143	MK654455	MK654456	MK654458	MK654459	MK654460	MK654457	MK654461	MK654462	MK654463	MK654464	MK654465	MK654466	MK654467
	AG_mtDNA_170	33333522	Anthonomus eugenii	larve	Dominican Republic	not available	2018-01-24	import inspection, NPPO-NL, the Netherlands	sNEB88	4198	978.946	MK654559	MK654560	MK654562	MK654563	MK654564	MK654561	MK654565	MK654566	MK654567	MK654568	MK654569	MK654570	MK654571
	AG_mtDNA_171	4816955	Anthonomus eugenii	larve	Dominican Republic	not available	2013-06-03	import inspection, NPPO-NL, the Netherlands	sNEB89	3688	622.25	MK654572	MK654573	MK654575	MK654576	MK654577	MK654574	MK654578	MK654579	MK654580	MK654581	MK654582	MK654583	MK654584
	AG_mtDNA_172	4816981	Anthonomus eugenii	adult	Dominican Republic	not available	2013-05-31	import inspection, NPPO-NL, the Netherlands	sNEB90	3643	923.633	MK654585	MK654586	MK654588	MK654589	MK654590	MK654587	MK654591	MK654592	MK654593	MK654594	MK654595	MK654596	MK654597
	AG_mtDNA_173	5819728	Anthonomus eugenii	larve	Dominican Republic	not available	2013-12-20	import inspection, NPPO-NL, the Netherlands	sNEB91	2579	655.189	MK654598	MK654599	MK654601	MK654602	MK654603	MK654600	MK654604	MK654605	MK654606	MK654607	MK654608	MK654609	MK654610
	AG_mtDNA_174	5837520	Anthonomus eugenii	larve	Dominican Republic	not available	2017-03-30	import inspection, NPPO-NL, the Netherlands	sNEB92	3739	592.532	MK654611	MK654612	MK654614	MK654615	MK654616	MK654613	MK654617	MK654618	MK654619	MK654620	MK654621	MK654622	MK654623
	AG_mtDNA_175	6117568	Anthonomus eugenii	larve	Dominican Republic	not available	2016-09-08	import inspection, NPPO-NL, the Netherlands	sNEB93	2965	1143.33	MK654624	MK654625	MK654627	MK654628	MK654629	MK654626	MK654630	MK654631	MK654632	MK654633	MK654634	MK654635	MK654636
	AG_mtDNA_176	5470167	Anthonomus eugenii	larve	Dominican Republic	not available	2013-05-28	import inspection, NPPO-NL, the Netherlands	sNEB94	2219	598.398	MK654637	MK654638	MK654640	MK654641	MK654642	MK654639	MK654643	MK654644	MK654645	MK654646	MK654647	MK654648	MK654649
	AG_mtDNA_177	5312531 (ENT-001494)	Anthonomus eugenii	adult	Italy	Lazio	2013-10-14	collection NPPO-NL, the Netherlands	sNEB95	1506	2132.9	MK654650	MK654651	MK654653	MK654654	MK654655	MK654652	MK654656	MK654657	MK654658	MK654659	MK654660	MK654661	MK654662
	AG_mtDNA_178	4816963	Anthonomus eugenii	larve	Dominican Republic	not available	2013-06-03	import inspection, NPPO-NL, the Netherlands	sNEB96	3734	1377.11	MK654663	MK654664	MK654666	MK654667	MK654668	MK654665	MK654669	MK654670	MK654671	MK654672	MK654673	MK654674	MK654675
