# Supplementary material for: Tracking outbreak populations of the pepper weevil Anthonomus eugenii (Coleoptera; Curculionidae) using complete mitochondrial genomes
Source: PLoS One. 2019 Aug 14;14(8):e0221182. doi: 10.1371/journal.pone.0221182 (PMC6693850; doi:10.1371/journal.pone.0221182)
Supplement: S2 Table — Primer sequences, corresponding thermocycler profiles and expected amplicon sizes are listed. (XLSX) [file pone.0221182.s008.xlsx]

## Sheet: S2 Primers verification
	Table S2. Primer sequences and thermocycler profiles used for the verification of the A. eugenii mitogenome.
	Amplicon	Primer name	Primer sequence (5'-3')	Thermocycler profile	Amplicon size (bp)
	1	Aeug_F1	GGTTATTAGGGTTTGTTG	1 min 98 ˚C, 35x (10 sec at 98 ˚C, 30 sec at 58 ˚C, 4 min at 72 ˚C), and 10 min at 72 ˚C	5640
		Aeug_R1	TTTTGACTATTGGTTGTG
	2	Aeug_F2	CCATCTCAACCTAACAAAA	1 min 98 ˚C, 35x (10 sec at 98 ˚C, 30 sec at 58 ˚C, 4 min at 72 ˚C), and 10 min at 72 ˚C	5344
		Aeug_R2	CCAGGTTGGTTTCTATC
	3	Aeug_F3	TCTATTGCACTAATCTGCC	1 min 98 ˚C, 35x (10 sec at 98 ˚C, 30 sec at 58 ˚C, 90 sec at 72 ˚C), and 10 min at 72 ˚C	1827
		Aeug_R3	AAACTAGGATTAGATACCCTATTAT
	4	Aeug_F4	ACCCTGATACACAAGGT	1 min 98 ˚C, 35x (10 sec at 98 ˚C, 30 sec at 58 ˚C, 90 sec at 72 ˚C), and 10 min at 72 ˚C	1526
		Aeug_R4	TTATTTGAGGACTTTGCA
	5	Aeug_F5	CACAGATCCAATCTAAGC	1 min 98 ˚C, 35x (10 sec at 98 ˚C, 30 sec at 58 ˚C, 90 sec at 72 ˚C), and 10 min at 72 ˚C	1181
		Aeug_R5	CTTTTCAATCAGGCATCT
	6	Aeug_F6	TTCTGTTGGATTCCAGAA	1 min 98 ˚C, 35x (10 sec at 98 ˚C, 30 sec at 58 ˚C, 90 sec at 72 ˚C), and 10 min at 72 ˚C	1311
		Aeug_R6	CTTGGTCCTGGCTAATT
	7	Aeug_F7	GCTATCTCAGGTACCTCAT	1 min 98 ˚C, 35x (10 sec at 98 ˚C, 30 sec at 58 ˚C, 90 sec at 72 ˚C), and 10 min at 72 ˚C	1169
		Aeug_R7	ATATCTTTATGGTTTGTTGAGT
	8	Aeug_F8	CCTAAGTGGCTAGTAGTCA	1 min 98 ˚C, 35x (10 sec at 98 ˚C, 30 sec at 58 ˚C, 90 sec at 72 ˚C), and 10 min at 72 ˚C	1483
		Aeug_R8	TTAGCCCTCCTATTGTGA
