# Supplementary material for: Tracking outbreak populations of the pepper weevil Anthonomus eugenii (Coleoptera; Curculionidae) using complete mitochondrial genomes
Source: PLoS One. 2019 Aug 14;14(8):e0221182. doi: 10.1371/journal.pone.0221182 (PMC6693850; doi:10.1371/journal.pone.0221182)
Supplement: S3 Table — The main haplogroup, subgroup, and haplotype are listed per A. eugenii specimen. (XLSX) [file pone.0221182.s009.xlsx]

## Sheet: S3 Haplogroups
	Table S3. Haplotype information of A. eugenii specimens included in this study.
	Specimen ID	NVWA Voucher	Origin (country)	Origin (Locality)	Main group	Subgroup	Haplotype
	AG_mtDNA_040		United States	New Jersey, Gloucester County 3	1	1A	1A1
	AG_mtDNA_044		United States	New Jersey, Gloucester County 4	1	1A	1A1
	AG_mtDNA_158	32994409	Mexico	not available	1	1A	1A2
	AG_mtDNA_038		United States	New Jersey, Gloucester County 2	1	1A	1A3
	AG_mtDNA_041		United States	New Jersey, Gloucester County 3	1	1A	1A4
	AG_mtDNA_049		United States	New Jersey, Atlantic County 2	1	1B	1B1
	AG_mtDNA_035		United States	New Jersey, Gloucester County 1	1	1B	1B2
	AG_mtDNA_055		United States	New Jersey, Cumberland County 2	1	1B	1B2
	AG_mtDNA_011		Mexico	Tamaulipas	1	1C	1C1
	AG_mtDNA_119	5399495	Netherlands	Zuid-Holland, Greenhouse 2	1	1D	1D1
	AG_mtDNA_036		United States	New Jersey, Gloucester County 2	1	1D	1D2
	AG_mtDNA_037		United States	New Jersey, Gloucester County 2	1	1D	1D2
	AG_mtDNA_103	5399444	Netherlands	Zuid-Holland, Greenhouse 1	1	1D	1D2
	AG_mtDNA_104	5399428	Netherlands	Zuid-Holland, Greenhouse 2	1	1D	1D2
	AG_mtDNA_106	5399479	Netherlands	Zuid-Holland, Greenhouse 1	1	1D	1D2
	AG_mtDNA_107	5399479	Netherlands	Zuid-Holland, Greenhouse 1	1	1D	1D2
	AG_mtDNA_108	5399479	Netherlands	Zuid-Holland, Greenhouse 1	1	1D	1D2
	AG_mtDNA_109	5399479	Netherlands	Zuid-Holland, Greenhouse 1	1	1D	1D2
	AG_mtDNA_112	5399348	Netherlands	Zuid-Holland, Greenhouse 3	1	1D	1D2
	AG_mtDNA_114	5399401	Netherlands	Zuid-Holland, Greenhouse 2	1	1D	1D2
	AG_mtDNA_115	5399411	Netherlands	Zuid-Holland, Greenhouse 2	1	1D	1D2
	AG_mtDNA_116	5399411	Netherlands	Zuid-Holland, Greenhouse 2	1	1D	1D2
	AG_mtDNA_117	5399411	Netherlands	Zuid-Holland, Greenhouse 2	1	1D	1D2
	AG_mtDNA_120	5797696	Netherlands	Zuid-Holland, Greenhouse 2	1	1D	1D2
	AG_mtDNA_121	4487733	Netherlands	Zuid-Holland, Greenhouse 4	1	1D	1D2
	AG_mtDNA_122	4487741	Netherlands	Zuid-Holland, Greenhouse 4	1	1D	1D2
	AG_mtDNA_123	4487751	Netherlands	Zuid-Holland, Greenhouse 4	1	1D	1D2
	AG_mtDNA_124	4487751	Netherlands	Zuid-Holland, Greenhouse 4	1	1D	1D2
	AG_mtDNA_125	4487751	Netherlands	Zuid-Holland, Greenhouse 4	1	1D	1D2
	AG_mtDNA_129	4487792	Netherlands	Zuid-Holland, Greenhouse 4	1	1D	1D2
	AG_mtDNA_130	5324944	Netherlands	Zuid-Holland, Greenhouse 6	1	1D	1D2
	AG_mtDNA_140	5797645 (ENT-001440)	Netherlands	Zuid-Holland, Greenhouse 5	1	1D	1D2
	AG_mtDNA_142	5797645	Netherlands	Zuid-Holland, Greenhouse 5	1	1D	1D2
	AG_mtDNA_144	5797645	Netherlands	Zuid-Holland, Greenhouse 5	1	1D	1D2
	AG_mtDNA_145	5797645	Netherlands	Zuid-Holland, Greenhouse 5	1	1D	1D2
	AG_mtDNA_147	5797645	Netherlands	Zuid-Holland, Greenhouse 5	1	1D	1D2
	AG_mtDNA_105	5399479	Netherlands	Zuid-Holland, Greenhouse 1	1	1D	1D3
	AG_mtDNA_110	5399305	Netherlands	Zuid-Holland, Greenhouse 2	1	1D	1D3
	AG_mtDNA_126	4487768	Netherlands	Zuid-Holland, Greenhouse 4	1	1D	1D3
	AG_mtDNA_131	5474635	Netherlands	Zuid-Holland, Greenhouse 6	1	1D	1D3
	AG_mtDNA_141	5797645	Netherlands	Zuid-Holland, Greenhouse 5	1	1D	1D3
	AG_mtDNA_143	5797645	Netherlands	Zuid-Holland, Greenhouse 5	1	1D	1D3
	AG_mtDNA_146	5797645	Netherlands	Zuid-Holland, Greenhouse 5	1	1D	1D3
	AG_mtDNA_016		Mexico	Jalisco	1	1E	1E1
	AG_mtDNA_024	5850485 (ENT-003518)	Mexico	not available	1	1E	1E2
	AG_mtDNA_025	6087012	Mexico	not available	1	1F	1F1
	AG_mtDNA_026	6115108	Mexico	not available	1	1F	1F1
	AG_mtDNA_028	32726131	Mexico	not available	2	2A	2A1
	AG_mtDNA_004		Mexico	Chihuahua, Jimenez	3	3A	3A1
	AG_mtDNA_001		Mexico	Aguascalientes	3	3B	3B1
	AG_mtDNA_003		Mexico	Chihuahua, Jimenez	3	3C	3C1
	AG_mtDNA_005		Mexico	Chihuahua, Servillo	4	4A	4A1
	AG_mtDNA_019		Mexico	Jalisco	4	4B	4B1
	AG_mtDNA_031		United States	Georgia, Tifton County	4	4B	4B2
	AG_mtDNA_043		United States	New Jersey, Gloucester County 4	4	4B	4B2
	AG_mtDNA_032		United States	Georgia, Tifton County	4	4B	4B3
	AG_mtDNA_033		United States	New Jersey, Gloucester County 1	4	4B	4B4
	AG_mtDNA_014		Mexico	Jalisco	4	4C	4C1
	AG_mtDNA_015		Mexico	Jalisco	4	4C	4C1
	AG_mtDNA_017		Mexico	Jalisco	4	4C	4C1
	AG_mtDNA_020		Mexico	Jalisco	4	4C	4C1
	AG_mtDNA_021		Mexico	Jalisco	4	4C	4C1
	AG_mtDNA_022		Mexico	Jalisco	4	4C	4C1
	AG_mtDNA_023		Mexico	Jalisco	4	4C	4C1
	AG_mtDNA_002		Mexico	Chihuahua, Delicias	4	4D	4D1
	AG_mtDNA_018		Mexico	Jalisco	4	4D	4D2
	AG_mtDNA_027	6605801	Mexico	not available	4	4E	4E1
	AG_mtDNA_047		United States	New Jersey, Atlantic County 1	4	4F	4F1
	AG_mtDNA_029	5312531(ENT-001494)	Italy	Lazio	4	4F	4F10
	AG_mtDNA_058	4136757	Dominican Republic	not available	4	4F	4F10
	AG_mtDNA_063	4136757	Dominican Republic	not available	4	4F	4F10
	AG_mtDNA_064	4136757	Dominican Republic	not available	4	4F	4F10
	AG_mtDNA_065	4136757	Dominican Republic	not available	4	4F	4F10
	AG_mtDNA_070	4816955	Dominican Republic	not available	4	4F	4F10
	AG_mtDNA_077	5357586	Dominican Republic	not available	4	4F	4F10
	AG_mtDNA_080	5496834	Dominican Republic	not available	4	4F	4F10
	AG_mtDNA_081	5501066	Dominican Republic	not available	4	4F	4F10
	AG_mtDNA_082	5501226	Dominican Republic	not available	4	4F	4F10
	AG_mtDNA_084	5514625	Dominican Republic	not available	4	4F	4F10
	AG_mtDNA_090	5731961	Dominican Republic	not available	4	4F	4F10
	AG_mtDNA_091	5819605	Dominican Republic	not available	4	4F	4F10
	AG_mtDNA_170	33333522	Dominican Republic	not available	4	4F	4F10
	AG_mtDNA_174	5837520	Dominican Republic	not available	4	4F	4F10
	AG_mtDNA_175	6117568	Dominican Republic	not available	4	4F	4F10
	AG_mtDNA_176	5470167	Dominican Republic	not available	4	4F	4F10
	AG_mtDNA_177	5312531(ENT-001494)	Italy	Lazio	4	4F	4F10
	AG_mtDNA_059	4136757	Dominican Republic	not available	4	4F	4F11
	AG_mtDNA_066	4136757	Dominican Republic	not available	4	4F	4F11
	AG_mtDNA_068	4816875	Dominican Republic	not available	4	4F	4F11
	AG_mtDNA_078	5357981	Dominican Republic	not available	4	4F	4F11
	AG_mtDNA_134		Dominican Republic	not available	4	4F	4F12
	AG_mtDNA_085	5514633	Dominican Republic	not available	4	4F	4F13
	AG_mtDNA_071	4816963	Dominican Republic	not available	4	4F	4F14
	AG_mtDNA_087	5536111	Dominican Republic	not available	4	4F	4F14
	AG_mtDNA_178	4816963	Dominican Republic	not available	4	4F	4F14
	AG_mtDNA_051		United States	New Jersey, Cumberland county 1	4	4F	4F2
	AG_mtDNA_034		United States	New Jersey, Gloucester County 1	4	4F	4F3
	AG_mtDNA_039		United States	New Jersey, Gloucester County 3	4	4F	4F3
	AG_mtDNA_045		United States	New Jersey, Gloucester County 4	4	4F	4F3
	AG_mtDNA_046		United States	New Jersey, Atlantic County 1	4	4F	4F3
	AG_mtDNA_048		United States	New Jersey, Atlantic County 1	4	4F	4F3
	AG_mtDNA_050		United States	New Jersey, Atlantic County 2	4	4F	4F3
	AG_mtDNA_060	4136757	Dominican Republic	not available	4	4F	4F3
	AG_mtDNA_074	4877790	Dominican Republic	not available	4	4F	4F3
	AG_mtDNA_173	5819728	Dominican Republic	not available	4	4F	4F3
	AG_mtDNA_042		United States	New Jersey, Gloucester County 4	4	4F	4F4
	AG_mtDNA_056		United States	New Jersey, Cumberland county 2	4	4F	4F4
	AG_mtDNA_052		United States	New Jersey, Gloucester County 5	4	4F	4F5
	AG_mtDNA_053		United States	New Jersey, Gloucester County 5	4	4F	4F5
	AG_mtDNA_054		United States	New Jersey, Atlantic County 2	4	4F	4F6
	AG_mtDNA_135		Dominican Republic	not available	4	4F	4F7
	AG_mtDNA_069	4816939	Dominican Republic	not available	4	4F	4F8
	AG_mtDNA_075	5357561	Dominican Republic	not available	4	4F	4F8
	AG_mtDNA_061	4136757	Dominican Republic	not available	4	4F	4F9
	AG_mtDNA_062	4136757	Dominican Republic	not available	4	4F	4F9
	AG_mtDNA_072	4816981	Dominican Republic	not available	4	4F	4F9
	AG_mtDNA_073	4816998	Dominican Republic	not available	4	4F	4F9
	AG_mtDNA_076	5357578	Dominican Republic	not available	4	4F	4F9
	AG_mtDNA_083	5501234	Dominican Republic	not available	4	4F	4F9
	AG_mtDNA_086	5535493	Dominican Republic	not available	4	4F	4F9
	AG_mtDNA_092	5819672	Dominican Republic	not available	4	4F	4F9
	AG_mtDNA_093	5819701	Dominican Republic	not available	4	4F	4F9
	AG_mtDNA_096	5860667	Dominican Republic	not available	4	4F	4F9
	AG_mtDNA_099	6113841	Dominican Republic	not available	4	4F	4F9
	AG_mtDNA_171	4816955	Dominican Republic	not available	4	4F	4F9
	AG_mtDNA_172	4816981	Dominican Republic	not available	4	4F	4F9
	AG_mtDNA_079	5470167	Dominican Republic	not available	4	4G	4G1
