# Supplementary material for: Tracking outbreak populations of the pepper weevil Anthonomus eugenii (Coleoptera; Curculionidae) using complete mitochondrial genomes
Source: PLoS One. 2019 Aug 14;14(8):e0221182. doi: 10.1371/journal.pone.0221182 (PMC6693850; doi:10.1371/journal.pone.0221182)
Supplement: S4 Table — The following abbreviations are used: YYYYMMDD = Date (YYYY = year MM = month DD = day); FG = Daily mean windspeed (in 0.1 m/s); TG = Daily mean temperature in (0.1 degrees Celsius); TN = Minimum temperature (in 0.1 degrees Celsius); TX = Maximum temperature (in 0.1 degrees Celsius); DR = Precipitation duration (in 0.1 hour); and RH = Daily precipitation amount (in 0.1 mm) (-1 for <0.05 mm). (XLSX) [file pone.0221182.s010.xlsx]

## Sheet: S4 Weather data
	Table S4. Climatological data from the Hoek van Holland weather station from 1 Jul - 31 Oct 2012. Source: Royal Netherlands Meteological Institute (KNMI).
	SOURCE: ROYAL NETHERLANDS METEOROLOGICAL INSTITUTE (KNMI)
	(URL = www.knmi.nl/nederland-nu/klimatologie/daggegevens, last accessed: 12 April 2019). Weather station #330: Hoek van Holland
	YYYYMMDD = Date (YYYY=year MM=month DD=day)
	FG = Daily mean windspeed (in 0.1 m/s)
	TG = Daily mean temperature in (0.1 degrees Celsius)
	TN = Minimum temperature (in 0.1 degrees Celsius)
	TX = Maximum temperature (in 0.1 degrees Celsius)
	DR = Precipitation duration (in 0.1 hour)
	RH = Daily precipitation amount (in 0.1 mm) (-1 for <0.05 mm)
	Station	YYYYMMDD	FG	TG	TN	TX	DR	RH
	330	20120701	102	158	143	182	0	-1
	330	20120702	54	177	120	229	0	0
	330	20120703	26	184	138	220	0	0
	330	20120704	49	222	178	287	15	8
	330	20120705	28	196	173	233	27	46
	330	20120706	51	178	150	228	30	151
	330	20120707	57	186	149	228	12	8
	330	20120708	70	169	155	193	38	16
	330	20120709	82	167	154	188	0	0
	330	20120710	81	164	142	189	14	15
	330	20120711	95	156	127	189	47	144
	330	20120712	78	149	115	177	45	79
	330	20120713	87	156	125	192	103	74
	330	20120714	67	148	128	169	56	78
	330	20120715	61	156	126	183	0	-1
	330	20120716	105	155	140	171	107	132
	330	20120717	97	170	161	195	0	-1
	330	20120718	113	165	156	182	22	32
	330	20120719	91	151	136	168	23	33
	330	20120720	47	150	124	182	2	1
	330	20120721	48	145	113	178	9	6
	330	20120722	25	153	90	193	0	0
	330	20120723	39	195	136	244	0	0
	330	20120724	33	203	137	268	0	0
	330	20120725	33	197	154	228	0	0
	330	20120726	62	201	156	235	0	0
	330	20120727	41	197	171	255	65	57
	330	20120728	50	170	135	201	0	0
	330	20120729	68	164	127	196	16	161
	330	20120730	83	155	107	186	11	56
	330	20120731	56	155	123	171	38	51
	330	20120801	46	201	149	268	25	63
	330	20120802	70	178	160	203	13	56
	330	20120803	49	180	153	217	7	36
	330	20120804	44	175	138	231	7	7
	330	20120805	30	177	136	226	20	157
	330	20120806	84	171	154	197	22	45
	330	20120807	91	166	150	187	22	41
	330	20120808	44	169	149	192	4	4
	330	20120809	41	169	121	205	0	0
	330	20120810	43	163	103	206	0	0
	330	20120811	38	172	112	219	0	0
	330	20120812	65	198	138	253	0	0
	330	20120813	35	193	153	229	9	8
	330	20120814	26	202	162	240	0	0
	330	20120815	71	223	172	298	0	0
	330	20120816	40	191	160	233	0	0
	330	20120817	52	221	160	290	0	0
	330	20120818	47	250	206	341	0	0
	330	20120819	41	237	197	319	0	0
	330	20120820	40	198	161	235	0	0
	330	20120821	40	194	149	244	0	0
	330	20120822	90	182	171	207	0	0
	330	20120823	44	184	155	219	0	0
	330	20120824	45	185	152	231	18	21
	330	20120825	95	172	156	202	67	228
	330	20120826	93	165	128	189	19	17
	330	20120827	66	188	132	226	2	8
	330	20120828	63	181	159	210	9	12
	330	20120829	64	182	140	236	9	9
	330	20120830	75	162	140	203	38	84
	330	20120831	140	149	123	174	36	224
	330	20120901	46	160	112	194	0	0
	330	20120902	54	170	145	198	0	0
	330	20120903	23	180	145	215	0	0
	330	20120904	39	182	133	228	0	0
	330	20120905	72	169	149	196	0	0
	330	20120906	50	164	133	190	0	0
	330	20120907	60	181	152	214	0	0
	330	20120908	27	181	145	228	0	0
	330	20120909	43	206	137	282	0	0
	330	20120910	71	190	167	222	8	7
	330	20120911	83	168	149	184	8	10
	330	20120912	83	143	123	172	33	40
	330	20120913	65	143	116	179	16	10
	330	20120914	110	160	134	186	13	4
	330	20120915	65	155	132	185	0	-1
	330	20120916	72	162	134	194	0	0
	330	20120917	73	172	151	201	0	0
	330	20120918	89	143	112	173	44	55
	330	20120919	86	131	106	155	1	1
	330	20120920	63	136	105	165	17	49
	330	20120921	55	138	114	167	11	23
	330	20120922	67	120	71	162	28	19
	330	20120923	75	100	65	132	24	45
	330	20120924	115	142	99	210	60	157
	330	20120925	103	136	113	177	6	7
	330	20120926	91	141	125	176	1	1
	330	20120927	67	133	118	166	33	40
	330	20120928	84	140	119	170	18	33
	330	20120929	85	139	132	156	0	0
	330	20120930	79	140	113	167	0	0
	330	20121001	83	141	121	170	22	22
	330	20121002	76	147	126	180	9	6
	330	20121003	93	127	110	148	70	92
	330	20121004	84	124	98	149	55	122
	330	20121005	96	129	96	158	117	133
	330	20121006	55	115	98	148	89	135
	330	20121007	51	117	61	153	0	0
	330	20121008	43	101	59	141	0	-1
	330	20121009	49	108	69	146	0	0
	330	20121010	25	104	52	145	0	0
	330	20121011	70	106	53	150	11	8
	330	20121012	93	120	86	143	76	162
	330	20121013	65	92	75	109	103	193
	330	20121014	78	95	79	116	82	198
	330	20121015	98	111	98	133	5	9
	330	20121016	103	117	92	150	21	30
	330	20121017	87	122	87	157	25	20
	330	20121018	50	141	129	152	77	64
	330	20121019	38	161	130	199	34	29
	330	20121020	45	141	127	162	20	18
	330	20121021	78	126	110	137	47	66
	330	20121022	30	152	127	203	0	0
	330	20121023	35	152	128	189	0	0
	330	20121024	46	126	110	147	3	1
	330	20121025	65	110	85	129	11	4
	330	20121026	75	63	23	89	1	2
	330	20121027	85	51	21	89	38	57
	330	20121028	68	70	16	101	7	6
	330	20121029	85	88	68	104	106	246
	330	20121030	44	78	62	99	63	113
	330	20121031	88	90	72	126	0	0
